# Supplementary material for: Awareness, Educational Needs, and Curriculum Preferences Regarding AI and Medical Big Data Education Among Clinical Medicine Undergraduates: Cross-Sectional Survey Study
Source: JMIR Form Res. 2026 Jul 2;10:e83441. doi: 10.2196/83441 (PMC13325188; doi:10.2196/83441)
Supplement: Multimedia Appendix 1 [file formative-v10-e83441-s001.xlsx]

## Sheet: CVI汇总
专家函询内容效度（CVI）计算汇总
评分来源	5位专家对《人工智能和医疗大数据分析专项课程需求强度指标》的重要性评分
评分规则	5=很重要，4=重要，3=一般重要，2=不重要，1=很不重要；CVI计算中评分≥4视为相关/重要
专家	王进京、何思思、莫泽明、李列、张廷友
指标层级	I-CVI范围	S-CVI/Ave	S-CVI/UA
一级指标	1.00–1.00	1	1
二级指标（保守分母=5）	0.80–1.00	0.966667	0.833333
二级指标（有效评分分母）	0.80–1.00	0.966667	0.833333

## Sheet: 一级指标CVI
指标类型	指标编号	指标内容	王进京	何思思	莫泽明	李列	张廷友	I-CVI（≥4/5专家）	I-CVI（有效评分分母）	平均重要性评分	判定
一级指标	D1	人工智能和医疗大数据的认知程度	5	5	5	4	4	1	1	4.6	Acceptable
一级指标	D2	《人工智能和医疗大数据》课程的作用	5	5	4	4	5	1	1	4.6	Acceptable
一级指标	D3	对《人工智能和医疗大数据》课程的需求	5	5	4	4	5	1	1	4.6	Acceptable

## Sheet: 二级指标CVI
指标类型	题号	指标内容	王进京	何思思	莫泽明	李列	张廷友	I-CVI（≥4/5专家）	I-CVI（有效评分分母）	平均重要性评分	判定	备注
二级指标	1	1. 您平时对人工智能和医疗大数据相关资讯了解多 少？	4	4	4	4	3	0.8	0.8	3.8	Acceptable
二级指标	2	2.您对人工智能和医疗大 数据在医疗领域中的运用 了解多少？	4	4	4	5	4	1	1	4.2	Acceptable
二级指标	3	3.您之前有自主学习过人 工智能和医疗大数据吗 （包括网络课程、报班、 自学教材等）？	4	4	4	4	3	0.8	0.8	3.8	Acceptable
二级指标	4	4. 您对人工智能和医疗大 数据在医疗领域中的运用 感兴趣吗？	5	5	5	5	5	1	1	5	Acceptable
二级指标	5	5. 您认为人工智能和医疗 大数据在医疗领域方面的 影响程度如何？	5	5	5	5	5	1	1	5	Acceptable
二级指标	6	6. 您认为《人工智能和医 疗大数据分析》课程能提 升您对科研的兴趣吗？	5	5	5	4	5	1	1	4.8	Acceptable
二级指标	7	7.您觉得《人工智能和医疗 大数据分析》课程能帮助 您了解科研前沿方向吗？	5	5	5	5	5	1	1	5	Acceptable
二级指标	8	8.您觉得接受《人工智能和 医疗大数据分析》课程可 以促进科研能力的提升吗？	5	4	4	5	5	1	1	4.6	Acceptable
二级指标	9	9.您觉得接受《人工智能和 医疗大数据分析》课程可 以培养您的科研素养吗？	5	5	5	4	4	1	1	4.6	Acceptable
二级指标	10	10.您认为学会利用人工智 能和医疗大数据分析工具，对未来有帮助吗？	5	5	5	4	5	1	1	4.8	Acceptable
二级指标	11	11.您认为高校是否有必要 开设《人工智能和医疗大 数据分析》课程？A.没必要B.不确定C.有必要	5	5	5	5	5	1	1	5	Acceptable
二级指标	12	12.您对《人工智能和医疗 大数据分析》课程的需求 度如何？A.不需要（选 A 请跳答至 14 题）B.一般C.需要	5	5	5	5	5	1	1	5	Acceptable
二级指标	13	13.如果开设《人工智能和 医疗大数据分析》课程， 您最需要学习的内容是： （多选，根据需求强度， 限选三项）A.医疗数据收集与整合 B.统计分析与数据挖掘 C.机器学习算法D.深度学习与神经网络 E. 自然语言处理（NLP） F.计算机视觉G. 电子健康记录（EHR） H. 临床决策支持系统	5	5	5	5	5	1	1	5	Acceptable
二级指标	14	14.如果学校开设《人工智 能和医疗大数据分析》课 程，您是否会选修？A.会B.不会（跳答至第16题）	5	5	5	5	5	1	1	5	Acceptable
二级指标	15	15.您选修该门课程，主要 是为了什么目的？（可多 选）A.独立做科研项目（如大 创课题等）B.更好地参与老师的课题 C.学术论文写作并发表D.考研深造E.提高自身综合学术素养 F.其他：	5	5	5	5	4	1	1	4.8	Acceptable
二级指标	16	16.如果学校暂未开设《人 工智能和医疗大数据分析》相关课程，出于以上 目的考虑，是否会通过网 络资源等方式采取自学形 式学习相关的知识？A.会B.不会	5	5	5	5	3	0.8	0.8	4.6	Acceptable
二级指标	17	17.您认为《人工智能和医 疗大数据分析》课程教材 应该使用哪种方式？ ()A.使用固定教材B. 围绕教材个性教学C.教师按需自主教学	5	5	5	5	5	1	1	5	Acceptable
二级指标	18	18.您认为《人工智能和医 疗大数据分析》课程的评 价形式应采取什么方式？ （多选）A. 闭卷形式考察B.开卷形式考察C.撰写论文	5	5	5	5	5	1	1	5	Acceptable

## Sheet: 说明
CVI计算说明
1. 本工作簿只整理与当前论文直接相关的“第一部分：人工智能和医疗大数据分析专项课程需求强度指标”。
2. 原专家函询表为5分重要性评分：5=很重要，4=重要，3=一般重要，2=不重要，1=很不重要。
3. I-CVI（保守）= 评分≥4的专家人数 / 5。
4. I-CVI（有效评分分母）= 评分≥4的专家人数 / 有效评分专家人数。
5. S-CVI/Ave = 所有条目I-CVI的平均值。
6. S-CVI/UA = I-CVI=1.00的条目数 / 条目总数。
7. 5位专家时，I-CVI≥0.80通常可视为可接受；S-CVI/Ave≥0.90通常提示整体内容效度较好。
8. 经人工核对，张廷友评分表中第18个二级指标评分为5，本表已按5分纳入计算。
