# Supplementary material for: Awareness, Educational Needs, and Curriculum Preferences Regarding AI and Medical Big Data Education Among Clinical Medicine Undergraduates: Cross-Sectional Survey Study
Source: JMIR Form Res. 2026 Jul 2;10:e83441. doi: 10.2196/83441 (PMC13325188; doi:10.2196/83441)
Supplement: Multimedia Appendix 3 [file formative-v10-e83441-s003.xlsx]

## Sheet: Sheet1
		《人工智能和医疗大数据分析》课程需求强度调查表
1.您平时对人工智能和医疗大数据相关资讯有较好的了解
很不同意：1分			很同意：5分
2.您对人工智能和医疗大数据在医疗领域中的运用有较好的了解
很不同意：1分			很同意：5分
3.您之前有多少程度地参与过人工智能和医疗大数据的学习（包括网络课程、报班、 自学教材等）?
A.从未学习过
B.很少学习过
C,有一些学习经历
D.经常学习
E.深入学习过，且有实际应用经验
4. 您认为人工智能和医疗大数据课程是否对您的学习或者职业发展有帮助?
A.非常有帮助
B.有帮助
C.在一定程度上有帮助
D.没有帮助
E.完全没有帮助
5. 您认为人工智能和医疗大数据在医疗领域方面的影响程度如何?
A.没有影响
B.影响较小
C.一定程度影响
D.较大影响
E.极大影响
6. 您认为《人工智能和医疗大数据分析》课程能提升您对科研的兴趣吗?
A.非常能提升
B.能提升
C.一定程度上能提升
D.不能提升
E.完全不能提升
7.您觉得《人工智能和医疗大数据分析》课程能帮助您了解科研前沿方向吗?
A.完全不能帮助
B.不能帮助
C.一定程度上能帮助
D.能帮助
E.非常能帮助
8.您觉得接受《人工智能和医疗大数据分析》课程可以促进科研能力的提升吗?
A.非常能提升
B.能提升
C.一定程度上能提升
D.不能提升
E.完全不能提升
9.您觉得接受《人工智能和医疗大数据分析》课程可以培养您的科研素养吗?
A.完全不能培养
B.不能培养
C,.一定程度上能培养
D.能培养
E.非常能培养
10.您认为学会利用人工智能和医疗大数据分析工具，对未来有帮助吗?
A.非常有帮助
B.有帮助
C.一定程度上有帮助
D.没有帮助
E.完全没有帮助
11.您认为高校是否有必要开设《人工智能和医疗大数据分析》课程?
A.完全没必要
B.没有必要
C.一定程度上有必要
D.有必要
E.非常有必要
12.您对《人工智能和医疗大数据分析》课程的需求度如何?
A.完全不需要
B.不太需要
C.一般
D.需要
E.非常需要
13.如果开设《人工智能和医疗大数据分析》课程，您最需要学习的内容是:
A.医疗数据收集与整合
B.统计分析与数据挖掘
C.机器学习算法
D.深度学习与神经网络
E. 自然语言处理（NLP）
F.计算机视觉
G. 电子健康记录（EHR）
H. 临床决策支持系统（CDSS）
I.精准医疗与个性化治疗
J.其他，请详细说明:
14.如果学校开设《人工智能和医疗大数据分析》课程，您是否会选修?
A.一定会选修
B.很可能选修
C.不确定
D.可能不会选修
E.一定不会选修
15.您选修该门课程，主要是为了什么目的?（可多选）（ ）
A.独立做科研项目（如大创课题等）
B.更好地参与老师的课题
C.学术论文写作并发表
D.考研深造
E.提高自身综合学术素养
F.其他
16.如果学校暂未开设《人工智能和医疗大数据分析》相关课程，出于以上目的考虑，是否会通过网络资源等方式采取自学形式学习相关的知识?
A.一定会自学
B.很可能自学
C.不确定
D.可能不会自学
E.一定不会自学
17.您认为《人工智能和医疗大数据分析》课程教材应该使用哪种方式? ( )
A.使用固定教材
B.围绕教材个性教学
C.教师按需自主教学
18.您认为《人工智能和医疗大数据分析》课程的评价形式应采取什么方式? （ ）
A. 闭卷形式考察
B.开卷形式考察
C.撰写论文
